# Supplementary material for: Effects of Aging on Z-DNA-Induced Genetic Instability In Vivo
Source: Genes (Basel). 2025 Aug 11;16(8):942. doi: 10.3390/genes16080942 (PMC12385340; doi:10.3390/genes16080942)
Supplement: Supplementary file 1 [file genes-16-00942-s001.zip]

Archive with 1 entries (1 files):
- genes-3692229-supplementary.pdf
